# Supplementary material for: Using strain to uncover the interplay between two- and three-dimensional charge density waves in high-temperature superconducting YBa2Cu3Oy
Source: Nat Commun. 2024 Apr 16;15:3277. doi: 10.1038/s41467-024-47540-w (PMC11021565; doi:10.1038/s41467-024-47540-w)
Supplement: Supplementary file 3 — Source Data [file 41467_2024_47540_MOESM3_ESM.zip]

Archive with 3 entries (3 files):
- NLSM_monte_carlo.py
- READ_ME.pdf
- run_NLSM.ipynb
