# Supplementary material for: Using strain to uncover the interplay between two- and three-dimensional charge density waves in high-temperature superconducting YBa2Cu3Oy
Source: Nat Commun. 2024 Apr 16;15:3277. doi: 10.1038/s41467-024-47540-w (PMC11021565; doi:10.1038/s41467-024-47540-w)
Supplement: Supplementary file 3 — Source Data [file 41467_2024_47540_MOESM3_ESM.zip › NLSM_monte_carlo.py]

import numpy as np
#from numba import njit, prange
import pandas as pd
import pickle
import os
#from tqdm import tqdm
from random import sample


def checkerboard_matrix(L, Lz, d):
    """
    Generate a checkerboard-like matrix pattern in 3D space.

    Parameters:
    - L (int): The size of the 2D checkerboard grid (LxL).
    - Lz (int): The depth of the 3D checkerboard grid.
    - d (int): The number of copies of the 3D matrix.

    Returns:
    - black (numpy.ndarray): A 4D matrix representing black squares in the checkerboard pattern.
    - white (numpy.ndarray): A 4D matrix representing white squares in the checkerboard pattern.
    """
    # Initialize a black square matrix (bl) with dimensions (L, L, 1).
    bl = np.zeros((L, L, 1))

    # Iterate over each cell (n, m) in the bl matrix and set the values to 1 if the sum of their indices is even, representing a black square.
    for n in range(L):
        for m in range(L):
            if (n + m) % 2 == 0: 
                bl[n, m, :] = 1
    
    # Create a white square matrix (wh) as the complement of bl, i.e., initialize it to a matrix of ones and subtract bl from it.
    wh = np.ones((L, L, 1))
    wh = wh - bl
    
    # Initialize a 4D black matrix (black) with dimensions (L, L, Lz, d) to represent the 3D checkerboard.
    black = np.zeros((L, L, Lz, d))

    for c in range(Lz):
        if c % 2 == 0:
            black[:, :, c, :] = np.tile(bl, (1, 1, d))
        else:
            black[:, :, c, :] = np.tile(wh, (1, 1, d))
    
    # Initialize a 4D white matrix (white) as the complement of black, i.e., initialize it to a matrix of ones and subtract black from it.
    white = np.ones((L, L, Lz, d))
    white = white - black
    
    # Return both the black and white matrices.
    return black, white


def helicity_mod(order, T):
    """
    Calculate the in-plane helicity modulus.

    Parameters:
    - order (numpy.ndarray): The order parameter matrix.
    - T (float): Temperature.

    Returns:
    - hm (float): The helicity modulus.
 """
    # Determine the dimensions of the order parameter matrix
    L1,L2,L3,d = order.shape
    
    # Extend the order parameter matrix with periodic boundary conditions
    na = np.zeros((L1 + 2, L2 + 2, L3 + 2, d))
    na[1:-1, 1:-1, 1:-1, :] = order
    na[:, 0, :, :] = na[:, -2, :, :]
    na[:, -1, :, :] = na[:, 1, :, :]
    
    # Calculate the helicity modulus
    dd1 = np.sum(na[1:-1, 1:-1, 1:-1, 0] * na[1:-1, 2:, 1:-1, 1] - na[1:-1, 1:-1, 1:-1, 1] * na[1:-1, 2:, 1:-1, 0])
    dd = np.sum(na[1:-1, 1:-1, 1:-1, 1] * na[1:-1, 2:, 1:-1, 1] + na[1:-1, 1:-1, 1:-1, 0] * na[1:-1, 2:, 1:-1, 0])
    hm = (1 / (L1 * L2 * L3)) * (dd - (1 / T) * (dd1**2))
    
    return hm


def set_disorder_bi(L, Lz, d_cdw, gamma, V, V_local):
    """Generates a gaussian disorder configuration for the full lattice.

    Parameters:
        L (int): The size of the system along x and y axes.
        Lz (int): The size of the system along the z axis.
        d_cdw (int): Dimensionality of the cdw order parameter.
        gamma (float): Scaling factor for the non-nearest-neighbor defect interactions.
        V (float): Magnitude of the defect vector.
        V_local (float): std of disorder distribution.
        
    Returns:
        ndarray: A 4D array representing the defect disorder configuration.
    """
    sd1 = V * np.random.randn(L, L, Lz // 2, d_cdw)
    sd = np.zeros((L, L, Lz, d_cdw))
    nnsd = np.zeros((L, L, Lz, d_cdw))
    sd_local = V_local * np.random.randn(L, L, Lz, d_cdw)
    print(sd1.shape)
    for c in range(Lz):
        print(c)
        if c % 2 == 0:
            sd[:, :, c, :] = sd1[:, :, c // 2, :]
        else:
            sd[:, :, c, :] = sd1[:, :, (c - 1) // 2, :]
    
    for c in range(Lz // 2):
        nnsd[:, :, (2 *( c + 1)) % Lz, :] = sd1[:, :, c, :]
    
    nnsd += np.roll(nnsd, -3, axis=2)
    
    sdd = sd + gamma * nnsd + sd_local
    
    return sdd

def set_defect_disorder_bi(L, Lz, d_cdw, gamma, V, V_local,d_length,N_defect,onsite):
    """
    Generates a  defect disorder configuration for the full lattice.

    Parameters:
        L (int): The size of the system along x and y axes.
        Lz (int): The size of the system along the z axis.
        d_cdw (int): Dimensionality of the cdw order parameter.
        gamma (float): Scaling factor for the non-nearest-neighbor defect interactions.
        V (float): Magnitude of the defect vector.
        V_local (float): Magnitude of the local disorder.
        d_length (float): Length scale for disordder discs or std of Gaussian defect distribution.
        N_defect (int): Number of defects to be placed in the system.
        onsite (bool): Flag indicating whether the defects should be placed on lattice sites or not.

    Returns:
        ndarray: A 4D array representing the defect disorder configuration.

    """
    
    # Generate defect disorder for each chain-layer
    sd1 =  np.zeros((L, L, Lz // 2, d_cdw))
    for z in range(Lz // 2):
        sd1[:,:,z,:]=single_layer_defect_disorder(L,d_cdw,d_length, V,N_defect,onsite)
    
    # Populate sd array with  disorder induced by chain-layer defects
    sd = np.zeros((L, L, Lz, d_cdw))
    nnsd = np.zeros((L, L, Lz, d_cdw))
        
    for c in range(Lz):
        
        if c % 2 == 0:
            sd[:, :, c, :] = sd1[:, :, c // 2, :]
        else:
            sd[:, :, c, :] = sd1[:, :, (c - 1) // 2, :]
    # Populate nnsd array with  disorder induced on next-nearest neighboring layers by the chain-layer defects
    for c in range(Lz // 2):
        nnsd[:, :, (2 *( c + 1)) % Lz, :] = sd1[:, :, c, :]   
    nnsd += np.roll(nnsd, -3, axis=2)
    
    # local disorder 
    sd_local = V_local * np.random.randn(L, L, Lz, d_cdw)
    
     # Combine  disorder contributions
    sdd = sd + gamma * nnsd + sd_local
    
    return sdd


def find_nearest(L, x,y, r, ):
    """
    Finds the lattice sites within a circular neighborhood around a specified point (x, y).

    Parameters:
        L (int): Size of the square lattice grid.
        x (int): x-coordinate of the center of the circular neighborhood.
        y (int): y-coordinate of the center of the circular neighborhood.
        r (float): Radius of the circular neighborhood.

    Yields:
        tuple: Tuple containing the x and y coordinates of lattice sites within the circular neighborhood.

    """    
    for xn in range(L):
        for yn in range(L):
            dx = abs(xn - x)
            dy = abs(yn - y)

            # Apply periodic boundary conditions
            dx = min(dx, L - dx)
            dy = min(dy, L - dy)

            if dx**2 + dy**2 < r**2:
                yield xn, yn
            
    

def single_layer_defect_disorder(L,d,d_length, V,N_defect,onsite,gaausian=False):
    """
    Generates single-layer defect disorder in a 2D lattice.

    Parameters:
        L (int): Size of the square lattice grid.
        d (int): Dimension of the order parameter.
        d_length (float): Radius  of the disorder discs.
        V (float): Magnitude of the disorder.
        N_defect (int): Number of defects.
        onsite (bool): If True, the defects are located at lattice sites; if False, they are placed in the center of lattice plaquets.
        gaussian (bool): If True, Gaussian distribution is used for the magnitude of disorder.

    Returns:
        numpy.ndarray: Array of the single-layer defect disorder.

    """
    dis=np.zeros((L,L,d))
    Nuc_centers = sample(range(1, L**2), N_defect)
    
    # Iterate over each defect center
    for i in range(N_defect):
        x=Nuc_centers[i]//L
        y=Nuc_centers[i]%L
        
        # Generate vector of magnitude V  in a randome direction
        dd=1-2*np.random.rand(2)
        dd=V*dd/np.sqrt(np.sum(dd**2))
        
        # Shift the defect center if not placed at lattice sites
        if not onsite:
            x=x+0.5
            y=y+0.5
            
        # defects modeled as discs with uniform amplitude V
        if not gaausian: 
            
            # Find nearest lattice points within a specified range
            nig=find_nearest(L, x, y, d_length)   
            # choose direction a or b randomly
            if np.random.rand()<0.5:
                for xn,yn in nig:    

                        dis[xn,yn,0]=dd[0]
                        dis[xn,yn,1]=dd[1]
            else:
                for xn,yn in nig:    

                        dis[xn,yn,2]=dd[0]
                        dis[xn,yn,3]=dd[1]
                        
        else:
        # defects modeled as goussians arount centors with std d_defect 
            for xn in range(L):
                for yn in range(L):
                    # for periodic boundary goussians
                    xt=np.min([np.abs(xn-x),np.abs(xn-x-L)])
                    yt=np.min([np.abs(yn-y),np.abs(yn-y-L)])
                    sigma=d_length
                    dis[xn,yn,:]+=dd*np.exp(-(xt**2+yt**2)/(2*sigma**2))/(np.sqrt(2*np.pi*sigma**2))
           
    return dis


    

def mag_sp(Lx, Ly, H):
    """
    Generates componentes of vector potential.

    Parameters:
        Lx (int): Size of the system in the x-direction.
        Ly (int): Size of the system in the y-direction.
        H (float): Magnetic field.

    Returns:
        numpy.ndarray: 3D array representing componentes of vector potential.
    """
    
    dA = np.zeros((Lx, Ly, 4))
    
    for k in range(Lx):
        dA[k, :, 0:2] = np.cos(-H * k)
        
    for k in range(Lx):
        dA[k, :, 2:4] = np.sin(-H * k)
    
    return dA

#@njit
def unit_sphere(order):
    """
    Normalize the order parameter to unit length.

    Parameters:
    - order (numpy.ndarray): The order parameter matrix.
    Returns:
    - df (numpy.ndarray): The normalized order parameter matrix.
    """
    norm = np.sqrt(np.sum(order**2, axis=-1))
    df = order / norm.reshape(norm.shape + (1,))
    return df

#@njit
def mass_terms(order, g, dg, dg_strain):
    """
    Calculate the mass terms in the hamiltonian.

    Parameters:
    - order (numpy.ndarray): The order parameter matrix.
    - g (float): Constant - CDW mass.
    - dg (float): Constant - CWD mass anisotropy due to chains.
    - dg_strain (float): Constant - CWD mass anisotropy due to strain.

    Returns:
    - mt (numpy.ndarray): The calculated mass terms.

    Note:
    The function calculates the mass terms of the order parameter based on the given constants.
    """
    mt = ((g + dg_strain) / 2) * np.sum(order[:, :, :, 2:4] ** 2 , axis=3) + ((g + dg - dg_strain) / 2) * np.sum( order[:, :, :, 4:6] ** 2, axis=3) #dg is on the a direction
    return mt

#@njit
def gradient_terms(order, U_int, J_int, U_rot, J_rot, A, rho_s):
    """
    Calculate the gradient terms of the hamiltonian.

    Parameters:
    - order (numpy.ndarray): The order parameter matrix.
    - U_int (float): CDW inter layer top couplings.
    - J_int (float): SC inter layer top couplings.
    - U_rot (float): CDW inter layer bottom couplings.
    - J_rot (float): SC inter layer bottom couplings.
    - A (numpy.ndarray): magnetic vector potential.
    - rho_s (float): bare stiffness parameter.

    Returns:
    - df (numpy.ndarray): The calculated gradient terms.
    """
    L = order.shape[0]
    Lz = order.shape[2]
    d = order.shape[3]
    
    # periodic boundary conditions
    na = np.zeros((L + 2, L + 2, Lz + 2, d))
    na[1:-1, 1:-1, 1:-1, :] = order
    na[:, 0, :, :] = na[:, -2, :, :]
    na[:, -1, :, :] = na[:, 1, :, :]
    na[:, :, 0, :] = na[:, :, -2, :]
    na[:, :, -1, :] = na[:, :, 1, :]
    #na[0, :, :, :] = na[-2, :, :, :] # closed boundary in the x direction
    #na[-1, :, :, :] = na[1, :, :, :] # closed boundary in the x direction
    
    right_sc = ((na[1:-1, 1:-1, 1:-1, 0] * na[1:-1, 2:, 1:-1, 0] + na[1:-1, 1:-1, 1:-1, 1] * na[1:-1, 2:, 1:-1, 1]) * A[:, :, :, 0] - (na[1:-1, 1:-1, 1:-1, 0] * na[1:-1, 2:, 1:-1, 1] - na[1:-1, 1:-1, 1:-1, 1] * na[1:-1, 2:, 1:-1, 0]) * A[:, :, :, 2])
    left_sc = ((na[1:-1, 1:-1, 1:-1, 0] * na[1:-1, :-2, 1:-1, 0] + na[1:-1, 1:-1, 1:-1, 1] * na[1:-1, :-2, 1:-1, 1]) * A[:, :, :, 0] + (na[1:-1, 1:-1, 1:-1, 0] * na[1:-1, :-2, 1:-1, 1] - na[1:-1, 1:-1, 1:-1, 1] * na[1:-1, :-2, 1:-1, 0]) * A[:, :, :, 2])
    
    right = np.sum((na[1:-1, 1:-1, 1:-1, 2:d] * na[1:-1, 2:, 1:-1, 2:d]), axis=3)
    left = np.zeros((L, L, Lz))
    left[:, 0, :] = right[:, -1, :]
    left[:, 1:, :] = right[:, :-1, :]
    
    up = np.sum((na[1:-1, 1:-1, 1:-1, :] * na[2:, 1:-1, 1:-1, :]), axis=3)
    down = np.zeros((L, L, Lz))
    down[0, :, :] = up[-1, :, :]
    down[1:, :, :] = up[:-1, :, :]
    
    top_cdw = np.sum((na[1:-1, 1:-1, 1:-1, 2:d] * na[1:-1, 1:-1, 2:, 2:d]), axis=3)
    bottom_cdw = np.zeros((L, L, Lz))
    bottom_cdw[:, :, 0] = top_cdw[:, :, -1]
    bottom_cdw[:, :, 1:] = top_cdw[:, :, :-1]
    
    top_sc = np.sum((na[1:-1, 1:-1, 1:-1, 0:2] * na[1:-1, 1:-1, 2:, 0:2]), axis=3)
    bottom_sc = np.zeros((L, L, Lz))
    bottom_sc[:, :, 0] = top_sc[:, :, -1]
    bottom_sc[:, :, 1:] = top_sc[:, :, :-1]
    
    df = -rho_s * (right_sc + left_sc + right + left + up + down + U_int * top_cdw + U_rot * bottom_cdw + J_int * top_sc + J_rot * bottom_sc)
    
    return df

#@njit
def monte_carlo_update(order, T, A, g, dg,dg_strain, U_int, J_int,U_rot,J_rot, rho_s, disorder, ch, black, white):
    
    """
    Perform a Monte Carlo update (a full sweep) on the order parameter matrix.

    Parameters:
    - order (numpy.ndarray): The current order parameter matrix.
    - T (float): Temperature.
    - A (numpy.ndarray): magnetic vector potential.
    - g (float): Constant - CDW mass.
    - dg (float): Constant - CWD mass anisotropy due to chains.
    - dg_strain (float): Constant - CWD mass anisotropy due to strain.
    - U_int (float): CDW inter layer top couplings.
    - J_int (float): SC inter layer top couplings.
    - U_rot (float): CDW inter layer bottom couplings.
    - J_rot (float): SC inter layer bottom couplings.
    - rho_s (float): bare stiffness parameter.
    - disorder (numpy.ndarray): Disorder matrix.
    - ch (float): standard deviation of step-size.
    - black (numpy.ndarray): Black matrix.
    - white (numpy.ndarray): White matrix.

    Returns:
    - df (numpy.ndarray): The updated order parameter matrix.
  """
    L = order.shape[0]  
    Lz = order.shape[2]  
    d = order.shape[3]  

    # Generate random steps on the "black" sites
    dw = ch * np.random.randn(L, L, Lz, d) * black

    # Perturb the order matrix and normalize it to the unit sphere
    test = order + dw
    test = unit_sphere(test)

    # Calculate the change in energy due to the proposed change
    dE = gradient_terms((test - order + white * order), U_int, J_int, U_rot, J_rot, A, rho_s) + mass_terms(test, g, dg, dg_strain) - mass_terms(order, g, dg, dg_strain) + np.sum((disorder * (test[:, :, :, 2:d] - order[:, :, :, 2:d])), axis=3)

    # Decide whether to accept the proposed change based on Metropolis criterion
    flip = black * np.tile(((dE <= 0) + (dE > 0) * (np.random.rand(L, L, Lz) < np.exp(-(dE) / T)))[:, :, :, np.newaxis], [1, 1, 1, d])
    order = order * (1 - flip) + test * flip

    # Generate random steps on the "white" sites
    dw = ch * np.random.randn(L, L, Lz, d) * white

    # Perturb the order matrix and normalize it to the unit sphere
    test = order + dw
    test = unit_sphere(test)

    # Calculate the change in energy due to the proposed change
    dE = gradient_terms((test - order + black * order), U_int, J_int, U_rot, J_rot, A, rho_s) + mass_terms(test, g, dg, dg_strain) - mass_terms(order, g, dg, dg_strain) + np.sum((disorder * (test[:, :, :, 2:d] - order[:, :, :, 2:d])), axis=3)

    # Decide whether to accept the proposed change based on Metropolis criterion
    flip = white * np.tile(((dE <= 0) + (dE > 0) * (np.random.rand(L, L, Lz) < np.exp(-(dE) / T)))[:, :, :, np.newaxis], [1, 1, 1, d])
    df = order * (1 - flip) + test * flip

    return df


#@njit(parallel=True)
def NLSM(dat_path,L,Lz,N_sweep,N_skip,corr_t,seed,temperature, mag_field,g,dg,dg_strain, U_int, U_int_bi, J_int, J_int_bi, w, V, V_local, gamma, d_length=0,N_defect=0,onsite=False):
    
    """
    Perform Monte Carlo simulations for the Nonlinear Sigma Model (NLSM) and save the results.

    Parameters:
    - dat_path (str): Path to save the results.
    - L (int): in-plane size of the system.
    - Lz (int): c-direction size of the system.
    - N_sweep (int): Total number of Monte Carlo sweeps.
    - N_skip (int): Number of sweeps to skip before starting to record data.
    - corr_t (int): Correlation time - Number of sweeps between consecutive measurements.
    - seed (int): Seed for random number generation.
    - temperature (float): Temperature.
    - mag_field (float): Magnetic field.
    - g (float): Constant - CDW mass.
    - dg (float): Constant - CWD mass anisotropy due to chains.
    - dg_strain (float): Constant - CWD mass anisotropy due to strain.
    - U_int (float): Intra bi-layer CDW coupling.
    - U_int_bi (float): Inter bi-layer CDW coupling.
    - J_int (float): Intra bi-layer SC coupling.
    - J_int_bi (float): Inter bi-layer SC coupling.
    - w (float): set to zero, not used in this model.
    - V (float): Disorder strength.
    - V_local (float): Local disorder strength.
    - gamma (float): Ratio between the coupling to the disorder on the inner and outer planes.
    - d_length (int, optional): Length parameter for defect modeling. Defaults to 0.
    - N_defect (int, optional): Number of defects. Defaults to 0.
    - onsite (bool, optional): Whether to consider onsite disorder. Defaults to False.

    """
    
    #path=f'/home/data/yosef/NLSM/results/{j}/data/'
    
    dir_path = f"NLSM_T{temperature}_H{mag_field}_dg_strain{dg_strain}_Up{U_int}_U_int_bi{U_int_bi}_Jp{J_int}_J_int_bi{J_int_bi}_w{w}_L{L}_Lz{Lz}_VV{V ** 2}_Vl{V_local}_gamma_{gamma}_dlength{d_length}_Ndefect{N_defect}_{seed}"
    directory = os.path.join(dat_path,dir_path)
    
    # Constants
    opt = 500
    rho_s = 1
    d = 6
    # gamma = 0.15
    ch =0.15
    
    # Set random seed
    np.random.seed(seed)
    
    # Generate disorder matrix
    disorder = np.zeros((L, L, Lz, d-2))

    if N_defect > 0:
        
        disorder = set_defect_disorder_bi(L, Lz, d-2, gamma, V, V_local,d_length,N_defect,onsite) 
        # if N_defect is set to zero the disorder is modeled as point-like defects.
    else:
        disorder = set_disorder_bi(L, Lz, d-2, gamma, V, V_local)

    
    # Initialize observables arrays
    G_ab = np.zeros((d, L, L, Lz // 2, 2, 2),dtype=np.complex64)
    n_a = np.zeros((L, L, Lz , d))
    helicity = np.zeros(((N_sweep - N_skip) // corr_t))

    
    T = temperature
    H = mag_field
    A = np.zeros((L, L, Lz, 4))
    
    # Set inter-layer couplings for alternating layers
    U_perp = -U_int * np.ones((L, L, Lz))
    for c in range(Lz):
        if c % 2 == 1:
            U_perp[:, :, c] = -U_int_bi

    J_perp = J_int * np.ones((L, L, Lz))
    for c in range(Lz):
        if c % 2 == 1:
            J_perp[:, :, c] = J_int_bi
    U_rot=np.roll(U_perp, 1, axis=2)
    J_rot=np.roll(J_perp, 1, axis=2)
    
     # Set magnetic field
    for c in range(Lz):
        A[:, :, c, :] = mag_sp(L, L, H)

    
    # Initialize order matrix
    order = 1 - 2 * np.random.rand(L, L, Lz, d)
    order = unit_sphere(order)
    black , white = checkerboard_matrix(L,Lz,d)
    
    count=0
    for dt in range(N_sweep):
        # Perform Monte Carlo update
        order = monte_carlo_update(order, T, A, g, dg,dg_strain, U_perp, J_perp,U_rot,J_rot, rho_s, disorder, ch, black, white)
        
        # calculate observables at intervals specified by corr_t
        if dt > N_skip and dt % corr_t == 0:
            count+=1
            helicity[(dt - N_skip) // corr_t] = helicity_mod(order, T)

            order1 = np.zeros((L, L, Lz // 2, d))
            order2 = np.zeros((L, L, Lz // 2, d))

            for c in range(Lz // 2):
                order1[:, :, c, :] = order[:, :, (2 * (c+1)) % Lz, :]
                order2[:, :, c, :] = order[:, :, 2 * c+1, :]

            n_a += order**2
            pp1 = np.zeros((d, L, L, Lz // 2, 2), dtype=np.complex64)

            for c in range(d):
                pp1[c, :, :, :, 0] = np.fft.fftn(order1[:, :, :, c])
                pp1[c, :, :, :, 1] = np.fft.fftn(order2[:, :, :, c])

            ee1 = np.zeros((d, L, L, Lz // 2, 2, 2),dtype=np.complex64)

            for a in range(d):
                ee1[a, :, :, :, 0, 0] = pp1[a, :, :, :, 0] * np.conj(pp1[a, :, :, :, 0])
                ee1[a, :, :, :, 0, 1] = pp1[a, :, :, :, 0] * np.conj(pp1[a, :, :, :, 1])
                ee1[a, :, :, :, 1, 0] = pp1[a, :, :, :, 1] * np.conj(pp1[a, :, :, :, 0])
                ee1[a, :, :, :, 1, 1] = pp1[a, :, :, :, 1] * np.conj(pp1[a, :, :, :, 1])

            G_ab += ee1 
            
            # Save data to file at specified intervals
            if count % opt==0:
                
                n_a_print = n_a / count
                G_ab_print = G_ab / count
                
                # Data dictionary
                dat= {'L': L,
                    'Lz': Lz,
                    'N_sweep': N_sweep,
                    'N_skip': N_skip,
                    'corr_t': corr_t,
                    'seed': seed,
                    'temperature': temperature,
                    'mag_field': mag_field,
                    'g': g,
                    'dg': dg,
                    'dg_strain': dg_strain, 
                    'U_int': U_int,
                    'U_int_bi': U_int_bi,
                    'J_int': J_int,
                    'J_int_bi': J_int_bi,
                    'w': w,
                    'V': V,
                    'V_local': V_local, 
                    'gamma': gamma,
                    'disorder_config': disorder,                
                    'G_ab': G_ab_print,
                    'n_a': n_a_print,
                    'helicity': helicity,
                    'order': order}
                    
                # Write data to file
                out_path=directory
                if not os.path.exists(out_path):
                    os.makedirs(out_path)
                with open(os.path.join(directory, 'res.pkl'), 'wb') as f:
                    pickle.dump(dat, f)
    
    
