# Supplementary material for: Using strain to uncover the interplay between two- and three-dimensional charge density waves in high-temperature superconducting YBa2Cu3Oy
Source: Nat Commun. 2024 Apr 16;15:3277. doi: 10.1038/s41467-024-47540-w (PMC11021565; doi:10.1038/s41467-024-47540-w)
Supplement: Supplementary file 3 — Source Data [file 41467_2024_47540_MOESM3_ESM.zip › run_NLSM.ipynb]

# %% [code]
import sys
import numpy as np
import pickle
begpath=r"C:\Users\Owner\Documents\Python"
sys.path.append(begpath)
from NLSM_monte_carlo import NLSM
from datetime import datetime

# %% [code]
help(NLSM)

# %% [code]
start_time = datetime.now()
dat_path=r"C:\Users\Owner\Documents\Python\Results"
seed = 181
U_int = 0.12
U_int_bi = 0.85
J_int = 0.015
J_int_bi = 0.15 
g=1.1
dg=0.1
w = 0
V = 1
V_local = 0
d = 6
gamma = 0.15
dg_strain = -0.2
mag_field = 0.0
temperature =0.38

L = 16
Lz = 16
N_sweep = 10 ** 5
N_skip = 10 **4
corr_t = 10
d_length=3
N_defect=2

NLSM(dat_path,L,Lz,N_sweep,N_skip,corr_t,seed,temperature, mag_field,g,dg,dg_strain, U_int, U_int_bi, J_int, J_int_bi, w, V, V_local, gamma, d_length=d_length,N_defect=N_defect)
end_time = datetime.now()
print('Duration: {}'.format(end_time - start_time))

# %% [code]
res=r"C:\Users\Owner\Documents\Python\Results\NLSM_T0.38_H0.0_dg_strain-0.2_Up0.12_U_int_bi0.85_Jp0.015_J_int_bi0.15_w0_L16_Lz16_VV1_Vl0_gamma_0.15_dlength3_Ndefect2_181\res.pkl"
with open(res,'rb') as file:
    data=pickle.load(file)
print(data)

# %% [code]
